# Supplementary material for: Morphology and evolutionary significance of phosphatic otoliths within the inner ears of cartilaginous fishes (Chondrichthyes)
Source: BMC Evol Biol. 2019 Dec 30;19:238. doi: 10.1186/s12862-019-1568-z (PMC6937729; doi:10.1186/s12862-019-1568-z)
Supplement: Supplementary file 1 — Additional file 1. Original excel dataset for this study, based on CT scans and dissections. [file 12862_2019_1568_MOESM1_ESM.xlsx]

## Sheet: Chondrichthyans_analysis
Class	Subclass	Order	Family	Genus	Species	Material	Otolith pairs	Developmental stage	Method	References	Additional information
Chondrichthyes	Elasmobranchii	Squaliformes	Squalidae	Squalus	blainville	?	2	/	microCT scan	NHM London: 1868.2.12.22
Chondrichthyes	Elasmobranchii	Hexanchiformes	Hexanchidae	Hexanchus	sp.	?	2	/	microCT scan	NHM London: BMNH1973.7.12.4-6
Chondrichthyes	Elasmobranchii	Squatiniformes	Squatinidae	Squatina	californica	?	2	/	microCT scan	NHM London: BMNH91.5.19.240
Chondrichthyes	Elasmobranchii	Squatiniformes	Squatinidae	Squatina	angelus	?	2	/	microCT scan	NMW 87247_1
Chondrichthyes	Elasmobranchii	Lamniformes	Lamnidae	Lamna	nasus	?	2	/	microCT scan	NHM London: BMNH 2015.3.13.1
Chondrichthyes	Elasmobranchii	Carcharhiniformes	Carcharhinidae	Rhizoprionodon	terraenovae	?	2	/	microCT scan	NHM London unregistered
Chondrichthyes	Elasmobranchii	Carcharhiniformes	Sphyrnidae	Sphyrna	tiburo	?	2	/	microCT scan	Kolmann, M., Newton, K., & Summers, A. P. (2017, January 29). Sphyrna tiburo. https://doi.org/10.17605/OSF.IO/C4CJ5
Chondrichthyes	Elasmobranchii	Carcharhiniformes	Scyliorhinidae	Scyliorhinus	canicula	apatite	3	adult	Dissection	Collection Vienna
Chondrichthyes	Elasmobranchii	Carcharhiniformes	Scyliorhinidae	Schroederichthys	sp.	?	2	/	microCT scan	NHM unregistered? (061113)	MW (inventory)
Chondrichthyes	Elasmobranchii	Orectolobiformes	Hemiscylliidae	Chiloscyllium	punctatum	?	2	/	microCT scan	Newton, K., Kolmann, M., & Summers, A. P. (2017, January 29). Chiloscyllium punctatum. https://doi.org/10.17605/OSF.IO/JRDQ2
Chondrichthyes	Elasmobranchii	Rajiformes	Torpedinidae	Torpedo	marmorata	?	2	/	microCT scan	NMW 79700
Chondrichthyes	Elasmobranchii	Rajiformes	Narcinidae	Narcine	brasiliensis	?	2	/	microCT scan	NHM London: BMNH1961.8.31.21.2
Chondrichthyes	Elasmobranchii	Rajiformes	Narcinidae	Narcine	bancroftii	?	2	/	microCT scan	Kolmann, M., Newton, K., & Summers, A. P. (2017, January 29). Narcine bancroftii. https://doi.org/10.17605/OSF.IO/EBPA3
Chondrichthyes	Elasmobranchii	Rajiformes	Narcinidae	Narcine	timlei	?	2	/	microCT scan	NMW 88673
Chondrichthyes	Elasmobranchii	Myliobatiformes	Myliobatidae	Aetomylaeus	maculatus	?	2	/	microCT scan	NHM London: BMNH1867.11.28.166
Chondrichthyes	Elasmobranchii	Rajiformes	Rajidae	Raja	clavata	?	2	/	microCT scan	NHM London: 1963.5.14.34
Chondrichthyes	Elasmobranchii	Rajiformes	Rajidae	Amblyraja	radiata	apatite	3	adult	Dissection	Collection Vienna
Chondrichthyes	Elasmobranchii	Rajiformes	Rajidae	Leucoraja	erinacea	?	2	hatchling	microCT scan	ordered at Woods Hole; stored at NHM London	no inventory number yet
Chondrichthyes	Elasmobranchii	Rajiformes	Arhynchobatidae	Psammobatis	normani	?	2	/	microCT scan	NHM London CU_2
Chondrichthyes	Elasmobranchii	Rhinopristiformes	Rhinidae	Rhina	sp.	?	2	/	microCT scan	NHM London: BMNH1884.2.26.53
Chondrichthyes	Elasmobranchii	Rhinopristiformes	Rhinidae	Rhynchobatus	sp.	?	2	/	microCT scan	NMH London: BMNH1925.7.20.61
Chondrichthyes	Elasmobranchii	Rhinopristiformes	Rhinobatidae	Rhinobatos	sp.	?	2	/	microCT scan	NMH London unregistered
Chondrichthyes	Elasmobranchii	Myliobatiformes	Dasyatidae	Taeniura	lymna	?	2	adult/juvenil	microCT scan	Collection Vienna
Chondrichthyes	Elasmobranchii	Myliobatiformes	Dasyatidae	Fontitrygon	garouaensis	?	2	embryo	microCT scan	Collection Vienna
Chondrichthyes	Elasmobranchii	Myliobatiformes	Dasyatidae	Fluvitrygon	signifer	?	2	adult/juvenil	microCT scan	Collection Vienna
Chondrichthyes	Elasmobranchii	Myliobatiformes	Dasyatidae	Neotrygon	kuhlii	?	2	/	X-ray	Collection Vienna	nach Last et al (2016) Dasyatidae
Chondrichthyes	Elasmobranchii	Rajiformes	Potamotrygonidae	Potamotrygon	leopoldi	apatite	3	adult	Dissection	Collection Vienna
Chondrichthyes	Elasmobranchii	Torpediniformes	Platyrhinidae	Platyrhina	tigra	?	2	/	microCT scan	NHM London: ?
Chondrichthyes	Elasmobranchii	Myliobatiformes	Urotrygonidae	Urobatis	jamaicensis	?	2	/	microCT scan	Kolmann, M., Newton, K., & Summers, A. P. (2017, January 29). Urobatis jamaicensis. https://doi.org/10.17605/OSF.IO/GHE7X
Chondrichthyes	Elasmobranchii	Rhinopristiformes	Pristidae	Anoxypristis	cuspidatus	?	2	/	microCT scan	NHM London: BMNH1867.11.28.186
Chondrichthyes	Elasmobranchii	Rhinopristiformes	Pristidae	Pristis	sp.	?	2	/	microCT scan	NMH London: BMNH2147483647
Chondrichthyes	Elasmobranchii	Rhinopristiformes	Glaucostegidae	Glaucostegus	sp.	?	2	/	microCT scan	NHM: London BMNH1967.2113
Chondrichthyes	Elasmobranchii	Rhinopristiformes	Trygonorrhinidae	Trygonorrhina	fasciata	?	2	/	microCT scan	NHM London BMNH 19148203_4
Chondrichthyes	Holocephali	Chimaeriformes	Callorhinchidae	Callorhinchus	callorynchus	?	2	/	microCT scan	NMW 18666
Chondrichthyes	Holocephali	Chimaeriformes	Chimaeridae	Chimaera	sp.	?	2	embryo	microCT scan	NHM London unregistered	Underwood
Chondrichthyes	Holocephali	Chimaeriformes	Chimaeridae	Hydrolagus	colliei	?	2	/	microCT scan	NMW 50251
Chondrichthyes	Holocephali	Chimaeriformes	Rhinochimaeridae	Neoharriotta	sp.	?	2	/	microCT scan	Collection Vienna

## Sheet: All taxa investigated with CT
Class	Subclass	Superorder	Order	Family	Genus	Species	Otolith-like structure	Else	Nothing	Material	Otoliths vs. Crystals	Gender	Developmental stage	References	Additional information
Chondrichthyes	Elasmobranchii	Selachii	Squaliformes	Squalidae	Squalus	acanthias		x		?	?	?	?	Collection Vienna
Chondrichthyes	Elasmobranchii	Selachii	Squaliformes	Squalidae	Squalus	blainville	x			?	otoliths	?	?	NHM London: 1868.2.12.22
Chondrichthyes	Elasmobranchii	Selachii	Pristhiophoriformes	Pristhiophoridae	Pristiophorus	nudipinnis			x	/	/	?	embryo	NMH London: 1914.8.20
Chondrichthyes	Elasmobranchii	Selachii	Hexanchiformes	Hexanchidae	Hexanchus	sp.	x			?	otoliths	?	?	NHM London: BMNH1973.7.12.4-6
Chondrichthyes	Elasmobranchii	Selachii	Squatiniformes	Squatinidae	Squatina	californica	x			?	otoliths	?	?	NHM London: BMNH91.5.19.240
Chondrichthyes	Elasmobranchii	Selachii	Squatiniformes	Squatinidae	Squatina	angelus	x			?	otoliths	male	?	NMW 87247_1
Chondrichthyes	Elasmobranchii	Selachii	Squatiniformes	Squatinidae	Squatina	angelus	x			?	otoliths	male	?	NMW 87247_2
Chondrichthyes	Elasmobranchii	Selachii	Squatiniformes	Squatinidae	Squatina	angelus	x			?	otoliths	male	?	NMW 87247_3
Chondrichthyes	Elasmobranchii	Selachii	Squatiniformes	Squatinidae	Squatina	angelus			x	/	/	male	embryo	NMW 88930
Chondrichthyes	Elasmobranchii	Selachii	Lamniformes	Lamnidae	Lamna	nasus	x			?	otoliths	?	?	NHM London: BMNH 2015.3.13.1
Chondrichthyes	Elasmobranchii	Selachii	Lamniformes	Lamnidae	Isurus	sp.			x	/	/	?	?	NHM London unregistered
Chondrichthyes	Elasmobranchii	Selachii	Lamniformes	Odantaspididae	Carcharias	sp.		x		?	/	?	?	NHM London BMNH unregistered
Chondrichthyes	Elasmobranchii	Selachii	Carcharhiniformes	Carcharhinidae	Rhizoprionodon	terraenovae	x			?	otoliths	?	?	NHM London unregistered
Chondrichthyes	Elasmobranchii	Selachii	Carcharhiniformes	Carcharhinidae	Rhizoprionodon	terraenovae	x			?	otoliths	?	?	Kolmann, M., & Summers, A. P. (2017, January 29). Rhizoprionodon terraenovae. https://doi.org/10.17605/OSF.IO/Y7PVB	no registration or museum data, voxel size 115.7um
Chondrichthyes	Elasmobranchii	Selachii	Carcharhiniformes	Sphyrnidae	Sphyrna	tiburo	x			?	otoliths	?	?	Kolmann, M., Newton, K., & Summers, A. P. (2017, January 29). Sphyrna tiburo. https://doi.org/10.17605/OSF.IO/C4CJ5	no registration number, no voxel size
Chondrichthyes	Elasmobranchii	Selachii	Carcharhiniformes	Scyliorhinidae	Scyliorhinus	canicula	x			?	otoliths	?	?	Collection Vienna
Chondrichthyes	Elasmobranchii	Selachii	Carcharhiniformes	Scyliorhinidae	Scyliorhinus	canicula	x			?	otoliths	?	12cm	NHM London:1902.6.9.2-5
Chondrichthyes	Elasmobranchii	Selachii	Carcharhiniformes	Scyliorhinidae	Scyliorhinus	canicula	x			?	otoliths	?	21cm	NHM London:1902.6.9.2-5
Chondrichthyes	Elasmobranchii	Selachii	Carcharhiniformes	Scyliorhinidae	Scyliorhinus	canicula			x	/	/	?	embryo, 87mm	NHM London unregistered	KM
Chondrichthyes	Elasmobranchii	Selachii	Carcharhiniformes	Scyliorhinidae	Scyliorhinus	canicula			x	/	/	?	embryo; 103mm	NHM London	KM
Chondrichthyes	Elasmobranchii	Selachii	Carcharhiniformes	Scyliorhinidae	Schroederichthys	sp.	x			?	otoliths	?	?	NHM unregistered? (061113)	MW (inventory)
Chondrichthyes	Elasmobranchii	Selachii	Orectolobiformes	Hemiscylliidae	Chiloscyllium	sp			x	/	/	?	embryo	NHM London: Birmingham
Chondrichthyes	Elasmobranchii	Selachii	Orectolobiformes	Hemiscylliidae	Chiloscyllium	punctatum	x			?	otoliths	?	?	Newton, K., Kolmann, M., & Summers, A. P. (2017, January 29). Chiloscyllium punctatum. https://doi.org/10.17605/OSF.IO/JRDQ2	no registration number, no voxel size
Chondrichthyes	Elasmobranchii	Batoidea	Rajiformes	Torpedinidae	Torpedo	sp.			x	/	/	?	?	UWZool MNB2
Chondrichthyes	Elasmobranchii	Batoidea	Rajiformes	Torpedinidae	Torpedo	sp.			x	/	/	?	?	UWZool MNB3
Chondrichthyes	Elasmobranchii	Batoidea	Rajiformes	Torpedinidae	Torpedo	sp.	x			?	otoliths	?	?	UWZool MNB4
Chondrichthyes	Elasmobranchii	Batoidea	Rajiformes	Torpedinidae	Torpedo	sp.			x	/	/	?	?	UWZool MNB6
Chondrichthyes	Elasmobranchii	Batoidea	Rajiformes	Torpedinidae	Torpedo	sp.			x	/	/	?	?	UWZool MNB7
Chondrichthyes	Elasmobranchii	Batoidea	Rajiformes	Torpedinidae	Torpedo	sp.			x	/	/	?	?	UWZool MNB8
Chondrichthyes	Elasmobranchii	Batoidea	Rajiformes	Torpedinidae	Torpedo	sp.	x			?	otoliths	?	?	UWZool MNB9	iodine
Chondrichthyes	Elasmobranchii	Batoidea	Rajiformes	Torpedinidae	Torpedo	sp.			x	/	/	?	?	UWZool MNB10	iodine
Chondrichthyes	Elasmobranchii	Batoidea	Rajiformes	Torpedinidae	Torpedo	sp.			x	/	/	?	?	TBZS-1
Chondrichthyes	Elasmobranchii	Batoidea	Rajiformes	Torpedinidae	Torpedo	sp.			x	/	/	?	?	TBZS-3
Chondrichthyes	Elasmobranchii	Batoidea	Rajiformes	Torpedinidae	Torpedo	sp.			x	/	/	?	?	TBZS-5
Chondrichthyes	Elasmobranchii	Batoidea	Rajiformes	Torpedinidae	Torpedo	sp.	x			?	otoliths	?	?	TBZS-7
Chondrichthyes	Elasmobranchii	Batoidea	Rajiformes	Torpedinidae	Torpedo	sp.	x			?	otoliths	?	?	TBZS-8
Chondrichthyes	Elasmobranchii	Batoidea	Rajiformes	Torpedinidae	Torpedo	sp.	x			?	otoliths	?	?	NMH London: BMNH72261
Chondrichthyes	Elasmobranchii	Batoidea	Rajiformes	Torpedinidae	Torpedo	sp.		x		?	?	male	?	NMW 87406
Chondrichthyes	Elasmobranchii	Batoidea	Rajiformes	Torpedinidae	Torpedo	marmorata	x			?	otoliths	male	?	NMW 79700
Chondrichthyes	Elasmobranchii	Batoidea	Rajiformes	Narcinidae	Narcine	brasiliensis	x			?	otoliths	?	?	NHM London: BMNH1961.8.31.21.2
Chondrichthyes	Elasmobranchii	Batoidea	Rajiformes	Narcinidae	Narcine	bancroftii	x			?	otoliths	?	?	Kolmann, M., Newton, K., & Summers, A. P. (2017, January 29). Narcine bancroftii. https://doi.org/10.17605/OSF.IO/EBPA3	no registration number, no voxel size
Chondrichthyes	Elasmobranchii	Batoidea	Rajiformes	Narcinidae	Narcine	timlei	x			?	otoliths	female	?	NMW 88673
Chondrichthyes	Elasmobranchii	Batoidea	Myliobatiformes	Myliobatidae	Aetomylaeus	maculatus	x			?	otoliths	?	?	NHM London: BMNH1867.11.28.166
Chondrichthyes	Elasmobranchii	Batoidea	Rajiformes	Rajidae	Raja	clavata	x			?	otoliths	male	?	NHM London: 1963.5.14.34
Chondrichthyes	Elasmobranchii	Batoidea	Rajiformes	Rajidae	Leucoraja	erinacea	x			?	otoliths	male	hatchling	ordered at Woods Hole; stored at NHM London	no inventory number yet
Chondrichthyes	Elasmobranchii	Batoidea	Rajiformes	Rajidae	Leucoraja	erinacea	x			?	otoliths	?	stage 33	ordered at Woods Hole; stored at NHM London
Chondrichthyes	Elasmobranchii	Batoidea	Rajiformes	Rajidae	Leucoraja	erinacea	x			?	otoliths	male	adult/juvenil	ordered at Woods Hole; stored at NHM London	no inventory number yet
Chondrichthyes	Elasmobranchii	Batoidea	Rajiformes	Rajidae	Amblyraja	radiata	x			?	2 pairs	?	adult	Collection Vienna
Chondrichthyes	Elasmobranchii	Batoidea	Rajiformes	Arhynchobatidae	Psammobatis	normani	x			?	otoliths	female	?	NHM London CU_2
Chondrichthyes	Elasmobranchii	Batoidea	Rhinopristiformes	Rhinidae	Rhina	sp.	x			?	otoliths	?	?	NHM London: BMNH1884.2.26.53
Chondrichthyes	Elasmobranchii	Batoidea	Rhinopristiformes	Rhinidae	Rhynchobatus	sp.	x			?	otoliths	?	?	NMH London: BMNH1925.7.20.61
Chondrichthyes	Elasmobranchii	Batoidea	Rhinopristiformes	Rhinobatidae	Rhinobatos	sp.	x			?	otoliths	?	?	NMH London unregistered
Chondrichthyes	Elasmobranchii	Batoidea	Rajiformes	Gymnuridae	Gymnura	sp.		x		?	/	?	?	NHM London BMNH19116306_2
Chondrichthyes	Elasmobranchii	Batoidea	Rajiformes	Urotrygonidae	Urobatis	jamaicensis	x			?	otoliths	?	?	Kolmann, M., Newton, K., & Summers, A. P. (2017, January 29). Urobatis jamaicensis. https://doi.org/10.17605/OSF.IO/GHE7X	no registration number, no voxel size
Chondrichthyes	Elasmobranchii	Batoidea	Myliobatiformes	Dasyatidae	Taeniura	lymna	x			?	otoliths	female	adult/juvenil	Collection Vienna
Chondrichthyes	Elasmobranchii	Batoidea	Myliobatiformes	Dasyatidae	Taeniura	lymna	x			?	otoliths	male	adult/juvenil	Collection Vienna
Chondrichthyes	Elasmobranchii	Batoidea	Myliobatiformes	Dasyatidae	Taeniura	lymna	x			?	otoliths	female	embryo	Collection Vienna
Chondrichthyes	Elasmobranchii	Batoidea	Myliobatiformes	Dasyatidae	Taeniura	lymna			x	/	/	female	embryo	Collection Vienna
Chondrichthyes	Elasmobranchii	Batoidea	Myliobatiformes	Dasyatidae	Taeniura	sp.			x	/	/	female	?	NMW 77976
Chondrichthyes	Elasmobranchii	Batoidea	Myliobatiformes	Dasyatidae	Fontitrygon	garouaensis	x			?	otoliths	female	embryo	Collection Vienna
Chondrichthyes	Elasmobranchii	Batoidea	Myliobatiformes	Dasyatidae	Fontitrygon	margarita			x	/	/	male	embryo	Collection Vienna
Chondrichthyes	Elasmobranchii	Batoidea	Myliobatiformes	Dasyatidae	Hemitrygon	akajej			x	/	/	male	embryo	Collection Vienna
Chondrichthyes	Elasmobranchii	Batoidea	Myliobatiformes	Dasyatidae	Hemitrygon	akajej			x	/	/	female	embryo	Collection Vienna
Chondrichthyes	Elasmobranchii	Batoidea	Myliobatiformes	Dasyatidae	Fluvitrygon	signifer	x			?	otoliths	female	adult/juvenil	Collection Vienna
Chondrichthyes	Elasmobranchii	Batoidea	Myliobatiformes	Dasyatidae	Fluvitrygon	signifer	x			?	otoliths	?	?	Kolmann, M., Lovejoy, N., & Summers, A. P. (2017, February 4). Himantura signifer. https://doi.org/10.17605/OSF.IO/WM3NP	ZRC 55264, origin: Lee Kong Chian Natural History Museum, National University of Singapore. Voxel size 39.2um
Chondrichthyes	Elasmobranchii	Batoidea	Myliobatiformes	Dasyatidae	Neotrygon	kuhlii	x			?	otoliths	?	?	X-ray	nach Last et al (2016) Dasyatidae
Chondrichthyes	Elasmobranchii	Batoidea	Myliobatiformes	Dasyatidae	Neotrygon	sp.	x			?	otoliths	male	?	NHM London unregistered Underwood	nach Last et al (2016) Dasyatidae
Chondrichthyes	Elasmobranchii	Batoidea	Rajiformes	Potamotrygonidae	Potamotrygon	leopoldi	x			?	1 pair	female	adult/juvenil	Collection Vienna
Chondrichthyes	Elasmobranchii	Batoidea	Rajiformes	Potamotrygonidae	Potamotrygon	leopoldi	x			?	2 pairs	male	adult/juvenil	Collection Vienna
Chondrichthyes	Elasmobranchii	Batoidea	Rajiformes	Potamotrygonidae	Potamotrygon	leopoldi	x			?	1 pair	male	adult/juvenil	Collection Vienna
Chondrichthyes	Elasmobranchii	Batoidea	Torpediniformes	Platyrhinidae	Platyrhina	tangi	x			?	otoliths	?	?	NHM London: ?	PlatyrhinajangiCU
Chondrichthyes	Elasmobranchii	Batoidea	Rajiformes	Urotrygonidae	Urobatis	jamaicensis			x	/	/	?	?	UW Zool unregistered
Chondrichthyes	Elasmobranchii	Batoidea	Rhinopristiformes	Pristidae	Anoxypristis	cuspidatus	x			?	otoliths	?	?	NHM London: BMNH1867.11.28.186
Chondrichthyes	Elasmobranchii	Batoidea	Rhinopristiformes	Pristidae	Pristis	sp.	x			?	otoliths	?	?	NMH London: BMNH2147483647
Chondrichthyes	Elasmobranchii	Batoidea	Rhinopristiformes	Glaucostegidae	Glaucostegus	sp.	x			?	otoliths	?	?	NHM: London BMNH1967.2113
Chondrichthyes	Elasmobranchii	Batoidea	Rhinopristiformes	Trygonorrhinidae	Trygonorrhina	fasciata	x			?	otoliths	female	?	NHM London BMNH 19148203_4
Chondrichthyes	Holocephali		Chimaeriformes	Callorhinchidae	Callorhinchus	sp.			x	/	/	?	?	Collection Vienna
Chondrichthyes	Holocephali		Chimaeriformes	Callorhinchidae	Callorhinchus	sp.		x		?	?	?	?	NMH London unregistered
Chondrichthyes	Holocephali		Chimaeriformes	Callorhinchidae	Callorhinchus	callorynchus			x	/	/	female	?	NMW 62988
Chondrichthyes	Holocephali		Chimaeriformes	Callorhinchidae	Callorhinchus	callorynchus			x	/	/	female	?	NMW 62989
Chondrichthyes	Holocephali		Chimaeriformes	Callorhinchidae	Callorhinchus	callorynchus	x			?	otoliths	female	?	NMW 18666
Chondrichthyes	Holocephali		Chimaeriformes	Chimaeridae	Chimaera	monstrosa			x	/	/	?	?	Collection Vienna
Chondrichthyes	Holocephali		Chimaeriformes	Chimaeridae	Chimaera	sp.	x			?	otoliths	?	embryo	NHM London unregistered	Underwood
Chondrichthyes	Holocephali		Chimaeriformes	Chimaeridae	Hydrolagus	colliei	x			?	otoliths	female	?	NMW 50251
Chondrichthyes	Holocephali		Chimaeriformes	Chimaeridae	Hydrolagus	colliei			x	/	/	?	adult	NHM London unregistered
Chondrichthyes	Holocephali		Chimaeriformes	Chimaeridae	Hydrolagus	colliei	x			?	?	?	?	Collection Vienna
Chondrichthyes	Holocephali		Chimaeriformes	Rhinochimaeridae	Neoharriotta	sp.	x			?	otoliths	?	?	Collection Vienna

## Sheet: All data
Class	Subclass	Superorder	Order	Family	Genus	Species	Otolith-like structure	Else	Nothing	Material	Otoliths vs. Crystals	Storage	Gender	Developmental stage	References	Additional information
Cephalaspidomorphi			Pteromyzontiformes	Petromyzontidae	Hardistiella	montanensis n. gen. n. sp. †	x			apatite bodies	crystals	/			Janvier and Lund 1983
Cephalaspidomorphi			Pteromyzontiformes	Petromyzontidae	Lampetra	fluviatilis	x			apatite	cyrstals	/			Carlström 1963
Cephalaspidomorphi			Pteromyzontiformes	Petromyzontidae	Lampetra	planeri	x			carbonate–fluorapatite	2	/			Avallone et al. 2007
Myxini			Myxiniformes	Myxinidae	Myxine	glutinosa	x			apatite	crystals	/			Carlström 1963
Acanthodii			Acanthodiformes	Acanthodidae	Utahacanthus	guntheri sp. nov. †	x			?	3 otoliths per ear	/			Schultze 1990
Acanthodii			Acanthodiformes	Acanthodidae	Acanthodes	bridgei	x			no analysis	1 otolith	/			Schultze 1990 → Zidek, 1976
Acanthodii			Acanthodiformes	Acanthodidae	Acanthodes	ovensi	x			no analysis in Nohlf 1985	2 pairs	/			Schultze 1990 → Nohlf 1985
Acanthodii			Acanthodiformes	Cheiracanthidae	Carycinacanthus	sp.	x			calcite?	1 - 2 pairs	/			Schultze 1990
Acanthodii			Acanthodiformes	Mesacanthidae	Mesacanthus	mitchelli	x?			?	3 elements	/			Schultze 1990
Acanthodii			Acanthodiformes	Acanthodidae	Traquairichthys	sp.	x			?	1 pair	/			Schultze 1990
Acanthodii			Acanthodiformes	Acanthodidae	Triazeugacanthus	affinis	x			calcite	3 otoliths	/			Schultze 1990
Chondrichthyes	Elasmobranchii	Selachii	Squaliformes	Squalidae	Squalus	acanthias		x		?	?	Server --> Schnetz			Collection Vienna
Chondrichthyes	Elasmobranchii	Selachii	Squaliformes	Squalidae	Squalus	acanthias	x			calcite + sand	crystalline otoconia	/			Carlström 1963
Chondrichthyes	Elasmobranchii	Selachii	Squaliformes	Squalidae	Squalus	acanthias	x			calcite	crystalline otoconia	/			Mulligan and Gauldie 1989
Chondrichthyes	Elasmobranchii	Selachii	Squaliformes	Squalidae	Squalus	acanthias	x			calcite	crystalline otoconia	/			Mulligan and Gauldie 1989
Chondrichthyes	Elasmobranchii	Selachii	Squaliformes	Squalidae	Squalus (Acanthias)	acanthias (vulgaris)	x			calcite	crystalline otoconia	/			Rosauer and Redmond 1985 (Vilstrup 1951)
Chondrichthyes	Elasmobranchii	Selachii	Squaliformes	Squalidae	Squalus	mitsukurii	x			calcite	crystalline otoconia	/			Mulligan and Gauldie 1989
Chondrichthyes	Elasmobranchii	Selachii	Squaliformes	Squalidae	Squalus	blainville	x			?	otoliths	Results--> Johanson			NHM London: 1868.2.12.22
Chondrichthyes	Elasmobranchii	Selachii	Squaliformes	Somniosidae	Centroscymnus	plunketi	x			calcite	crystalline otoconia	/			Mulligan and Gauldie 1989
Chondrichthyes	Elasmobranchii	Selachii	Squaliformes	Somniosidae	Centroscymnus	owstoni	x			calcite	crystalline otoconia	/			Mulligan and Gauldie 1989
Chondrichthyes	Elasmobranchii	Selachii	Squaliformes	Somniosidae	Scymnodalatias	sherwoodi	x			calcite	crystalline otoconia	/			Mulligan and Gauldie 1989
Chondrichthyes	Elasmobranchii	Selachii	Squaliformes	Somniosidae	Somniosus	sp.	x			calcite	crystalline otoconia	/			Mulligan and Gauldie 1989
Chondrichthyes	Elasmobranchii	Selachii	Squaliformes	Somniosidae	Somniosus	pacificus	x			vaterite	?	/			Lowenstam 1981
Chondrichthyes	Elasmobranchii	Selachii	Squaliformes	Somniosidae	Centroselachus	crepidater	x			calcite	crystalline otoconia	/			Mulligan and Gauldie 1989
Chondrichthyes	Elasmobranchii	Selachii	Squaliformes	Oxynotidae	Oxynotus	bruniensis	x			calcite	crystalline otoconia	/			Mulligan and Gauldie 1989
Chondrichthyes	Elasmobranchii	Selachii	Squaliformes	Echinorhinidae	Echinorhinus	cookei	x			aragonite	crystalline otoconia	/			Mulligan and Gauldie 1989
Chondrichthyes	Elasmobranchii	Selachii	Squaliformes	Etmopteridae	Etmopterus	granulosus (baxteri)	x			calcite	crystalline otoconia	/			Mulligan and Gauldie 1989
Chondrichthyes	Elasmobranchii	Selachii	Squaliformes	Centrophoridae	Deania	calcea	x			aragonite	crystalline otoconia	/			Mulligan and Gauldie 1989
Chondrichthyes	Elasmobranchii	Selachii	Squaliformes	Centrophoridae	Centrophorus	squamosus	x			aragonite	crystalline otoconia	/			Mulligan and Gauldie 1989
Chondrichthyes	Elasmobranchii	Selachii	Squaliformes	Dalatiidae	Dalatias	licha	x			calcite	crystalline otoconia	/			Mulligan and Gauldie 1989
Chondrichthyes	Elasmobranchii	Selachii	Pristhiophoriformes	Pristhiophoridae	Pristiophorus	nudipinnis			x	/	/	Results --> Johanson		embryo	NMH London: 1914.8.20
Chondrichthyes	Elasmobranchii	Selachii	Hexanchiformes	Hexanchidae	Hexanchus	sp.	x			?	otoliths	Results --> Johanson			NHM London: BMNH1973.7.12.4-6
Chondrichthyes	Elasmobranchii	Selachii	Hexanchiformes	Hexanchidae	Heptranchias	perlo	x			aragonite	crystalline otoconia	/			Mulligan and Gauldie 1989
Chondrichthyes	Elasmobranchii	Selachii	Hexanchiformes	Hexanchidae	Heptranchias	perlo	x			aragonite	crystalline otoconia	/			Nishio 1926
Chondrichthyes	Elasmobranchii	Selachii	Hexanchiformes	Chlamydoselachidae	Chlamydoselachus	anguineus	x			aragonite	crystalline otoconia	/			Mulligan and Gauldie 1989
Chondrichthyes	Elasmobranchii	Selachii	Squatiniformes	Squatinidae	Squatina	californica	x			?	otoliths	Results--> Johanson			NHM London: BMNH91.5.19.240
Chondrichthyes	Elasmobranchii	Selachii	Squatiniformes	Squatinidae	Squatina	angelus	x			?	otoliths	Results --> Pfaff --> Squatina pro	male		NMW 87247_1	specimen 1
Chondrichthyes	Elasmobranchii	Selachii	Squatiniformes	Squatinidae	Squatina	angelus	x			?	otoliths	Results --> Pfaff --> Squatina pro	male		NMW 87247_2	specimen 2
Chondrichthyes	Elasmobranchii	Selachii	Squatiniformes	Squatinidae	Squatina	angelus	x			?	otoliths	Results --> Pfaff --> Squatina pro	male		NMW 87247_3	specimen 3
Chondrichthyes	Elasmobranchii	Selachii	Squatiniformes	Squatinidae	Squatina	angelus			x	/	/	Results --> Pfaff --> Squatina pro	male	embryo	NMW 88930
Chondrichthyes	Elasmobranchii	Selachii	Lamniformes	Alopiidae	Alopias	vulpinus	x			embryo-monohydrocalcite; adult-aragonite	crystalline otoconia	/			Rosauer and Redmond 1985 (Lowenstam and Fitch 1978)
Chondrichthyes	Elasmobranchii	Selachii	Lamniformes	Alopiidae	Alopias	vulpinus	x			aragonite + calcium carbonate monohydrate	crystalline otoconia	/			Mulligan &Gauldie 1989
Chondrichthyes	Elasmobranchii	Selachii	Lamniformes	Cetorhinidae	Cetorhinus	maximus	x			aragonite	crystalline otoconia	/			Mulligan &Gauldie 1989
Chondrichthyes	Elasmobranchii	Selachii	Lamniformes	Lamnidae	Lamna	nasus	x			aragonite	crystalline otoconia	/			Carlström 1963
Chondrichthyes	Elasmobranchii	Selachii	Lamniformes	Lamnidae	Lamna	nasus	x			?	otoliths	Results--> Johanson			NHM London: BMNH 2015.3.13.1
Chondrichthyes	Elasmobranchii	Selachii	Lamniformes	Lamnidae	Isurus	oxyrinchus	x			aragonite	crystalline otoconia	/			Mulligan &Gauldie 1989
Chondrichthyes	Elasmobranchii	Selachii	Lamniformes	Lamnidae	Isurus	sp.			x	/	/	Results--> Johanson			NHM London unregistered
Chondrichthyes	Elasmobranchii	Selachii	Lamniformes	Odantaspididae	Carcharias	sp.		x		?	/	Results--> Johanson			NHM London BMNH unregistered
Chondrichthyes	Elasmobranchii	Selachii	Carcharhiniformes	Carcharhinidae	Carcharhinus	leucas	x			aragonite	crystalline otoconia	/			Carlström 1963
Chondrichthyes	Elasmobranchii	Selachii	Carcharhiniformes	Carcharhinidae	Carcharhinus	brachyurus	x			aragonite	crystalline otoconia	/			Mulligan &Gauldie 1989
Chondrichthyes	Elasmobranchii	Selachii	Carcharhiniformes	Carcharhinidae	Carcharhinus	falciformis	x			aragonite	crystalline otoconia	/			Tester et al. 1972
Chondrichthyes	Elasmobranchii	Selachii	Carcharhiniformes	Carcharhinidae	Galeocoerdo	cuvier	x			aragonite + CaCO3*H20+calcite	crystalline otoconia	/			Carlström 1963
Chondrichthyes	Elasmobranchii	Selachii	Carcharhiniformes	Carcharhinidae	Negaprion	brevirostris	x			aragonite	crystalline otoconia	/			Carlström 1963
Chondrichthyes	Elasmobranchii	Selachii	Carcharhiniformes	Carcharhinidae	Prionace	glauca	x			embryo-amorphous hydrous calcium phosphate; juvenile-ACP+aragonite; adult-aragonite+trace ACP		/			Rosauer and Redmond 1985 (Lowenstam 1980)
Chondrichthyes	Elasmobranchii	Selachii	Carcharhiniformes	Carcharhinidae	Prionace	glauca	x			aragonite	crystalline otoconia	/			Mulligan & Gauldie 1989
Chondrichthyes	Elasmobranchii	Selachii	Carcharhiniformes	Carcharhinidae	Rhizoprionodon	terraenovae	x			?	otoliths				NHM London unregistered
Chondrichthyes	Elasmobranchii	Selachii	Carcharhiniformes	Carcharhinidae	Rhizoprionodon	terraenovae	x			?	otoliths	Data A. Summers			Kolmann, M., & Summers, A. P. (2017, January 29). Rhizoprionodon terraenovae. https://doi.org/10.17605/OSF.IO/Y7PVB
Chondrichthyes	Elasmobranchii	Selachii	Carcharhiniformes	Sphyrnidae	Sphyrna	zygaena	x			aragonite + calcium carbonate monohydrate	crystalline otoconia	/			Mulligan & Gauldie 1990
Chondrichthyes	Elasmobranchii	Selachii	Carcharhiniformes	Sphyrnidae	Sphyrna	tiburo	x			?	otoliths	Data A. Summers			Kolmann, M., Newton, K., & Summers, A. P. (2017, January 29). Sphyrna tiburo. https://doi.org/10.17605/OSF.IO/C4CJ5
Chondrichthyes	Elasmobranchii	Selachii	Carcharhiniformes	Scyliorhinidae	Apristurus	sp.	x			aragonite	crystalline otoconia	/			Mulligan and Gauldie 1989
Chondrichthyes	Elasmobranchii	Selachii	Carcharhiniformes	Scyliorhinidae	Scyliorhinus	canicula	x			?	otoliths	Server --> Schnetz			Collection Vienna
Chondrichthyes	Elasmobranchii	Selachii	Carcharhiniformes	Scyliorhinidae	Scyliorhinus	canicula	x			?	otoliths	Results --> Johanson		12cm	NHM London:1902.6.9.2-5
Chondrichthyes	Elasmobranchii	Selachii	Carcharhiniformes	Scyliorhinidae	Scyliorhinus	canicula	x			?	otoliths	Results --> Johanson		21cm	NHM London:1902.6.9.2-5
Chondrichthyes	Elasmobranchii	Selachii	Carcharhiniformes	Scyliorhinidae	Scyliorhinus	canicula			x	/	/	Results--> Johanson		embryo, 87mm	NHM London unregistered	KM
Chondrichthyes	Elasmobranchii	Selachii	Carcharhiniformes	Scyliorhinidae	Scyliorhinus	canicula			x	/	/	Results --> Johanson		embryo; 103mm	NHM London	KM
Chondrichthyes	Elasmobranchii	Selachii	Carcharhiniformes	Scyliorhinidae	Schroederichthys	sp.	x			?	otoliths	Results --> Johanson			NHM unregistered? (061113)	MW (inventory)
Chondrichthyes	Elasmobranchii	Selachii	Carcharhiniformes	Scyliorhinidae	Cephaloscyllium	isabellum	x			aragonite	crystalline otoconia	/			Mulligan and Gauldie 1989
Chondrichthyes	Elasmobranchii	Selachii	Carcharhiniformes	Triakidae	Galeorhinus	galeus	x			aragonite	crystalline otoconia	/			Mulligan and Gauldie 1989
Chondrichthyes	Elasmobranchii	Selachii	Carcharhiniformes	Triakidae	Mustelus	lenticulatus	x			aragonite	crystalline otoconia	/			Mulligan and Gauldie 1989
Chondrichthyes	Elasmobranchii	Selachii	Orectolobiformes	Ginglymostomatidae	Ginglymostoma	cirratum	x			aragonite	crystalline otoconia	/			Carlström 1963
Chondrichthyes	Elasmobranchii	Selachii	Orectolobiformes	Hemiscylliidae	Chiloscyllium	sp			x	/	/	Results--> Johanson		embryo	NHM London: Birmingham
Chondrichthyes	Elasmobranchii	Selachii	Orectolobiformes	Hemiscylliidae	Chiloscyllium	punctatum	x			?	otoliths	Data A. Summers			Newton, K., Kolmann, M., & Summers, A. P. (2017, January 29). Chiloscyllium punctatum. https://doi.org/10.17605/OSF.IO/JRDQ2
Chondrichthyes	Elasmobranchii	Batoidea	Rajiformes	Torpedinidae	Torpedo	sp.			x	/	/	Server --> Neidhard --> MNB2			UWZool MNB2
Chondrichthyes	Elasmobranchii	Batoidea	Rajiformes	Torpedinidae	Torpedo	sp.			x	/	/	Server --> Neidhard --> MNB3			UWZool MNB3
Chondrichthyes	Elasmobranchii	Batoidea	Rajiformes	Torpedinidae	Torpedo	sp.	x			?	otoliths	Server --> Neidhard --> MNB4			UWZool MNB4
Chondrichthyes	Elasmobranchii	Batoidea	Rajiformes	Torpedinidae	Torpedo	sp.			x	/	/	Server --> Neidhard --> MNB6			UWZool MNB6
Chondrichthyes	Elasmobranchii	Batoidea	Rajiformes	Torpedinidae	Torpedo	sp.			x	/	/	Server --> Neidhard --> MNB7			UWZool MNB7
Chondrichthyes	Elasmobranchii	Batoidea	Rajiformes	Torpedinidae	Torpedo	sp.			x	/	/	Server --> Neidhard --> MNB8			UWZool MNB8
Chondrichthyes	Elasmobranchii	Batoidea	Rajiformes	Torpedinidae	Torpedo	sp.	x			?	otoliths	Server --> Neidhard --> MNB9			UWZool MNB9	iodine
Chondrichthyes	Elasmobranchii	Batoidea	Rajiformes	Torpedinidae	Torpedo	sp.			x	/	/	Server --> Neidhard --> MNB10			UWZool MNB10	iodine
Chondrichthyes	Elasmobranchii	Batoidea	Rajiformes	Torpedinidae	Torpedo	sp.			x	/	/	Server --> Neidhard --> TBZS-1			TBZS-1
Chondrichthyes	Elasmobranchii	Batoidea	Rajiformes	Torpedinidae	Torpedo	sp.			x	/	/	Server --> Neidhard -->TBZS-3			TBZS-3
Chondrichthyes	Elasmobranchii	Batoidea	Rajiformes	Torpedinidae	Torpedo	sp.			x	/	/	Server --> Neidhard -->TBSZ-5			TBZS-5
Chondrichthyes	Elasmobranchii	Batoidea	Rajiformes	Torpedinidae	Torpedo	sp.	x			?	otoliths	Server --> Neidhard -->TBSZ-7			TBZS-7
Chondrichthyes	Elasmobranchii	Batoidea	Rajiformes	Torpedinidae	Torpedo	sp.	x			?	otoliths	Server --> Neidhard -->TBSZ-8			TBZS-8
Chondrichthyes	Elasmobranchii	Batoidea	Rajiformes	Torpedinidae	Torpedo	sp.	x			?	otoliths	Results --> Johanson			NMH London: BMNH72261
Chondrichthyes	Elasmobranchii	Batoidea	Rajiformes	Torpedinidae	Torpedo	sp.		x		?	?	Results --> Pfaff --> Clack Paper	male		NMW 87406
Chondrichthyes	Elasmobranchii	Batoidea	Rajiformes	Torpedinidae	Torpedo	marmorata	x			?	otoliths	Results --> Pfaff --> Clack Paper	male		NMW 79700
Chondrichthyes	Elasmobranchii	Batoidea	Rajiformes	Narcinidae	Narcine	brasiliensis	x			?	otoliths	Results --> Johanson			NHM London: BMNH1961.8.31.21.2
Chondrichthyes	Elasmobranchii	Batoidea	Rajiformes	Narcinidae	Narcine	bancroftii	x			?	otoliths	Data A. Summers			Kolmann, M., Newton, K., & Summers, A. P. (2017, January 29). Narcine bancroftii. https://doi.org/10.17605/OSF.IO/EBPA3
Chondrichthyes	Elasmobranchii	Batoidea	Rajiformes	Narcinidae	Narcine	timlei	x			?	otoliths	Results --> Pfaff	female		NMW 88673
Chondrichthyes	Elasmobranchii	Batoidea	Myliobatiformes	Myliobatidae	Aetomylaeus	maculatus	x			?	otoliths	Results--> Johanson			NHM London: BMNH1867.11.28.166
Chondrichthyes	Elasmobranchii	Batoidea	Rajiformes	Rajidae	Amblyraja	radiata	x			aragonite	crystalline otoconia	/			Carlström 1963
Chondrichthyes	Elasmobranchii	Batoidea	Rajiformes	Rajidae	Dipturus	batis	x			aragonite	crystalline otoconia	/			Carlström 1963
Chondrichthyes	Elasmobranchii	Batoidea	Rajiformes	Rajidae	Dipturus	innominatus	x			aragonite	crystalline otoconia	/			Carlström 1963
Chondrichthyes	Elasmobranchii	Batoidea	Rajiformes	Rajidae	Raja	clavata	x			aragonite	crystalline otoconia	/			Carlström 1963
Chondrichthyes	Elasmobranchii	Batoidea	Rajiformes	Rajidae	Raja	clavata	x			?	otoliths	Results --> Johanson	male		NHM London: 1963.5.14.34
Chondrichthyes	Elasmobranchii	Batoidea	Rajiformes	Rajidae	Leucoraja	ocellata	x			aragonite	crystalline otoconia	/			Barber and Emerson 1980
Chondrichthyes	Elasmobranchii	Batoidea	Rajiformes	Rajidae	Leucoraja	erinacea	x			?	otoliths	Results--> Johanson	male	hatchling	ordered at Woods Hole; stored at NHM London	no inventory number yet
Chondrichthyes	Elasmobranchii	Batoidea	Rajiformes	Rajidae	Leucoraja	erinacea	x			?	otoliths	Results--> Johanson		stage 33	ordered at Woods Hole; stored at NHM London
Chondrichthyes	Elasmobranchii	Batoidea	Rajiformes	Rajidae	Leucoraja	erinacea	x			?	otoliths	Results--> Johanson	male	adult/juvenil	ordered at Woods Hole; stored at NHM London	no inventory number yet
Chondrichthyes	Elasmobranchii	Batoidea	Rajiformes	Arhynchobatidae	Brochiraja	asperula	x			aragonite	crystalline otoconia	/			Mulligan and Gauldie 1989
Chondrichthyes	Elasmobranchii	Batoidea	Rajiformes	Arhynchobatidae	Psammobatis	normani	x			?	otoliths	Results--> Johanson	female		NHM London CU_2
Chondrichthyes	Elasmobranchii	Batoidea	Rhinopristiformes	Rhinidae	Rhina	sp.	x			?	otoliths	Results --> Johanson			NHM London: BMNH1884.2.26.53
Chondrichthyes	Elasmobranchii	Batoidea	Rhinopristiformes	Rhinidae	Rhynchobatus	sp.	x			?	otoliths	Results --> Johanson			NMH London: BMNH1925.7.20.61
Chondrichthyes	Elasmobranchii	Batoidea	Rhinopristiformes	Rhinobatidae	Rhinobatos	sp.	x			?	otoliths	Results --> Johanson			NMH London unregistered
Chondrichthyes	Elasmobranchii	Batoidea	Rajiformes	Gymnuridae	Gymnura	sp.		x		?	/	Results--> Johanson			NHM London BMNH19116306_2
Chondrichthyes	Elasmobranchii	Batoidea	Myliobatiformes	Dasyatidae	Taeniura	lymna	x			?	otoliths	Server --> Stepanek --> sr--> 7	female	adult/juvenil	Collection Vienna
Chondrichthyes	Elasmobranchii	Batoidea	Myliobatiformes	Dasyatidae	Taeniura	lymna	x			?	otoliths	Server --> Stepanek --> sr--> 8	male	adult/juvenil	Collection Vienna
Chondrichthyes	Elasmobranchii	Batoidea	Myliobatiformes	Dasyatidae	Taeniura	lymna	x			?	otoliths	Server --> Stepanek --> sr--> 14	female	embryo	Collection Vienna
Chondrichthyes	Elasmobranchii	Batoidea	Myliobatiformes	Dasyatidae	Taeniura	lymna			x	/	/	Server --> Stepanek --> sr--> 15	female	embryo	Collection Vienna
Chondrichthyes	Elasmobranchii	Batoidea	Myliobatiformes	Dasyatidae	Taeniura	sp.			x	/	/	Results --> Pfaff	female		NMW 77976
Chondrichthyes	Elasmobranchii	Batoidea	Myliobatiformes	Dasyatidae	Fontitrygon	garouaensis	x			?	otoliths	Server --> Stepanek --> sr--> 16	female	embryo	Collection Vienna
Chondrichthyes	Elasmobranchii	Batoidea	Myliobatiformes	Dasyatidae	Fontitrygon	margarita			x	/	/	Server --> Stepanek --> sr--> 17	male	embryo	Collection Vienna
Chondrichthyes	Elasmobranchii	Batoidea	Myliobatiformes	Dasyatidae	Hemitrygon	akajej			x	/	/	Server --> Stepanek --> sr--> 18	male	embryo	Collection Vienna
Chondrichthyes	Elasmobranchii	Batoidea	Myliobatiformes	Dasyatidae	Hemitrygon	akajej			x	/	/	Server --> Stepanek --> sr--> 19	female	embryo	Collection Vienna
Chondrichthyes	Elasmobranchii	Batoidea	Myliobatiformes	Dasyatidae	Fluvitrygon	signifer	x			?	otoliths	Server --> Stepanek --> sr--> 11	female	adult/juvenil	Collection Vienna
Chondrichthyes	Elasmobranchii	Batoidea	Myliobatiformes	Dasyatidae	Fluvitrygon	signifer	x			?	otoliths	Data A. Summers			Kolmann, M., Lovejoy, N., & Summers, A. P. (2017, February 4). Himantura signifer. https://doi.org/10.17605/OSF.IO/WM3NP
Chondrichthyes	Elasmobranchii	Batoidea	Myliobatiformes	Dasyatidae	Neotrygon	kuhlii	x			?	otoliths				X-ray	nach Last et al (2016) Dasyatidae
Chondrichthyes	Elasmobranchii	Batoidea	Myliobatiformes	Dasyatidae	Neotrygon	sp.	x			?	otoliths	Results --> Johanson	male		NHM London unregistered Underwood	nach Last et al (2016) Dasyatidae
Chondrichthyes	Elasmobranchii	Batoidea	Rajiformes	Potamotrygonidae	Potamotrygon	leopoldi	x			?	1 pair	Server --> Stepanek --> sr--> 3	female	adult/juvenil	Collection Vienna
Chondrichthyes	Elasmobranchii	Batoidea	Rajiformes	Potamotrygonidae	Potamotrygon	leopoldi	x			?	1 pair	Server --> Stepanek --> sr--> 9	male	adult/juvenil	Collection Vienna
Chondrichthyes	Elasmobranchii	Batoidea	Rajiformes	Potamotrygonidae	Potamotrygon	leopoldi	x			?	1 pair	Server --> Stepanek --> sr--> 10	male	adult/juvenil	Collection Vienna
Chondrichthyes	Elasmobranchii	Batoidea	Myliobatiformes	Dasyatidae	Pteroplatytrygon	violacea	x			aragonite	crystalline otoconia	/			Mulligan and Gauldie 1989
Chondrichthyes	Elasmobranchii	Batoidea	Myliobatiformes	Myliobatidae	Myliobatis	tenuicaudatus	x			aragonite	crystalline otoconia	/			Mulligan and Gauldie 1989
Chondrichthyes	Elasmobranchii	Batoidea	Torpediniformes	Platyrhinidae	Platyrhina	tigra	x			?	otoliths	Results --> Johanson			NHM London: ?	PlatyrhinajangiCU
Chondrichthyes	Elasmobranchii	Batoidea	Myliobatiformes	Urotrygonidae	Urobatis	jamaicensis	x			?	otoliths	Data A. Summers			Kolmann, M., Newton, K., & Summers, A. P. (2017, January 29). Urobatis jamaicensis. https://doi.org/10.17605/OSF.IO/GHE7X
Chondrichthyes	Elasmobranchii	Batoidea	Rajiformes	Urotrygonidae	Urobatis	jamaicensis			x	/	/	Results --> Pfaff			UW Zool unregistered
Chondrichthyes	Elasmobranchii	Batoidea	Rhinopristiformes	Pristidae	Anoxypristis	cuspidatus	x			?	otoliths				NHM London: BMNH1867.11.28.186
Chondrichthyes	Elasmobranchii	Batoidea	Rhinopristiformes	Pristidae	Pristis	sp.	x			?	otoliths	Results --> Johanson			NMH London: BMNH2147483647
Chondrichthyes	Elasmobranchii	Batoidea	Rhinopristiformes	Glaucostegidae	Glaucostegus	sp.	x			?	otoliths	Results --> Johanson			NHM: London BMNH1967.2113
Chondrichthyes	Elasmobranchii	Batoidea	Rhinopristiformes	Trygonorrhinidae	Trygonorrhina	fasciata	x			?	otoliths	Results--> Johanson	female		NHM London BMNH 19148203_4
Chondrichthyes	Holocephali		Chimaeriformes	Callorhinchidae	Callorhinchus	sp.			x	/	/	Server --> Martin --> callorhinchus 3			Collection Vienna
Chondrichthyes	Holocephali		Chimaeriformes	Callorhinchidae	Callorhinchus	sp.		x		?	?	Results --> Johanson			NMH London unregistered	Callorhinchus poor
Chondrichthyes	Holocephali		Chimaeriformes	Callorhinchidae	Callorhinchus	callorynchus			x	/	/	Results --> Pfaff--> Clack Paper	female		NMW 62988
Chondrichthyes	Holocephali		Chimaeriformes	Callorhinchidae	Callorhinchus	callorynchus			x	/	/	Results --> Pfaff--> Clack Paper	female		NMW 62989
Chondrichthyes	Holocephali		Chimaeriformes	Callorhinchidae	Callorhinchus	callorynchus	x			?	otoliths	Results --> Pfaff--> Clack Paper	female		NMW 18666
Chondrichthyes	Holocephali		Chimaeriformes	Callorhinchidae	Callorhinchus	milli	x			presumably aragonite	2 pairs	/			Gauldie et al. 1987
Chondrichthyes	Holocephali		Chimaeriformes	Chimaeridae	Chimaera	monstrosa			x	/	/	unbekannte Fixierung			Collection Vienna
Chondrichthyes	Holocephali		Chimaeriformes	Chimaeridae	Chimaera	monstrosa	x			aragonite	crystalline otoconia	/			Carlström 1963
Chondrichthyes	Holocephali		Chimaeriformes	Chimaeridae	Chimaera	sp.	x			?	otoliths	Results --> Johanson		embryo	NHM London unregistered	Underwood
Chondrichthyes	Holocephali		Chimaeriformes	Chimaeridae	Hydrolagus	colliei	x			?	otoliths	Results --> Pfaff--> Clack Paper	female		NMW 50251
Chondrichthyes	Holocephali		Chimaeriformes	Chimaeridae	Hydrolagus	colliei			x	/	/	Results --> Johanson		adult	NHM London unregistered
Chondrichthyes	Holocephali		Chimaeriformes	Chimaeridae	Hydrolagus	colliei	x			?	?	?			Collection Vienna
Chondrichthyes	Holocephali		Chimaeriformes	Rhinochimaeridae	Neoharriotta	sp.	x			?	otoliths	Neoharriotta --> 1a			Collection Vienna
